# Supplementary material for: Distinct Uptake Routes Participate in Silver Nanoparticle Engulfment by Earthworm and Human Immune Cells
Source: Nanomaterials (Basel). 2022 Aug 17;12(16):2818. doi: 10.3390/nano12162818 (PMC9413649; doi:10.3390/nano12162818)
Supplement: Supplementary file 1 [file nanomaterials-12-02818-s001.zip]

Archive with 1 entries (1 files):
- nanomaterials-1863492-SI.pdf
